# Supplementary material for: Molecular Features and Actionable Gene Targets of Testicular Germ Cell Tumors in a Real-World Setting
Source: Int J Mol Sci. 2025 Sep 15;26(18):8963. doi: 10.3390/ijms26188963 (PMC12469615; doi:10.3390/ijms26188963)
Supplement: Supplementary file 1 [file ijms-26-08963-s001.zip]

Archive with 1 entries (1 files):
- ijms-3719095-supplementary.xlsx
