# Supplementary material for: Molecular Features and Actionable Gene Targets of Testicular Germ Cell Tumors in a Real-World Setting
Source: Int J Mol Sci. 2025 Sep 15;26(18):8963. doi: 10.3390/ijms26188963 (PMC12469615; doi:10.3390/ijms26188963)
Supplement: Supplementary file 1 [file ijms-26-08963-s001.zip › ijms-3719095-supplementary.xlsx]

## Sheet: Table S1
Table S1 : Summarized clinicopathological and molecular findings across 27 TGCT patients. RPLND:Retroperitoneal Lymph Node Dissection, NSGCT: non seminomatous germ cell tumors, LOF: loss of function, VUS: Variants of unknown significance, AA: amino acid
																Somatic pathogenic variants																													Variants of Unknown Signnificance (VUS)
Patient_ID	Diagnosis	Age	Age at RPLND (yrs)	Orchiectomy Pathology	RPLND pathology	Tumor Specimen	pT Stage	pN Stage	cN Stage	Pre-chemo or post-chemo RPLND	Composite clinical stage subclassification	Race	AFP before orchiectomy	B-hCG before orchiectomy	LDH before orchiectomy	Gene	AA Change	Mutation Effect	Function	Variant Allele Frequency	Gene	AA Change	Mutation Effect	Function	Variant Allele Frequency	Gene	AA Change	Mutation Effect	Function	Variant Allele Frequency	Gene	AA Change	Mutation Effect	Function	Variant Allele Frequency	Gene	AA Change	Mutation Effect	Function	Variant Allele Frequency	Mutations/MB	Microsatellite status	FDA approved therapies	Presence of VUS	Type of Mutation	Gene	AA Change	Mutation effect	Variant Allele Frequency
TGCT-1	Seminoma	39	N/A	Seminoma with large amount of syncytiotrophoblast		Right testicle	2	N/A	3	NO RPLND	IIIB	Caucasian	1.5	9407	561	BCOR	p.S177fs	Frameshift	LOF	0.105	N.A	N.A	N.A	N.A	N.A	N.A	N.A	N.A	N.A	N.A	N.A	N.A	N.A	N.A	N.A	N.A	N.A	N.A	N.A	N.A	1.6	Stable	no reportable treatments found	yes	Somatic	RANBP2	p.P162A	Missense	0.152
TGCT-2	Seminoma	31	28	Seminoma	Seminoma	Right testicle	2	2	0	Pre chemo	IIB	Caucasian	1.4	<2	190	KIT	p.N822K	Missense	GOF	0.081	PIK3CB	p.E1051K	Missense	GOF	0.086	N.A	N.A	N.A	N.A	N.A	N.A	N.A	N.A	N.A	N.A	N.A	N.A	N.A	N.A	N.A	1.6	Stable	Yes	yes	Somatic	C8orf34	p.L523del	Inframe deletion	0.069
TGCT-3	Seminoma	41	N/A	Seminoma		Right testicle	1	N/A	0	NO RPLND	IA	Hispanic	2.8	<2	112	KRAS	p.G12R	Missense	GOF	0.04	PIK3CB	p.E1051K	Missense	GOF	0.086	N.A	N.A	N.A	N.A	N.A	N.A	N.A	N.A	N.A	N.A	N.A	N.A	N.A	N.A	N.A	1.6	Stable	Yes	yes	Somatic	KEL	p.H581P	Missense	0.062
TGCT-4	Seminoma	29	N/A	Seminoma		Right testicle	1	N/A	1	NO RPLND	IA	Hispanic	1.7	22.7	197	N.A	N.A	N.A	N.A	N.A	N.A	N.A	N.A	N.A	N.A	N.A	N.A	N.A	N.A	N.A	N.A	N.A	N.A	N.A	N.A	N.A	N.A	N.A	N.A	N.A	0.5	Stable	no reportable treatments found	yes	Somatic	FAM46C	p.N18S	Missense	0.054
TGCT-5	Seminoma	28	23	Seminoma	Seminoma with extranodal extension	Left iliac lymph node	1	2	1	pre chemo	IIB	Caucasian	0.6	<2	866	N.A	N.A	N.A	N.A	N.A	N.A	N.A	N.A	N.A	N.A	N.A	N.A	N.A	N.A	N.A	N.A	N.A	N.A	N.A	N.A	N.A	N.A	N.A	N.A	N.A	0	Stable	no reportable treatments found	No reportable VUS	N.A	N.A	N.A	N.A	N.A
TGCT-6	Seminoma	61	N/A	Seminoma		Left testicle	2	N/A	0	NO RPLND	IB	Caucasian	7.3	<2	248	KIT	p.D816V	Missense	GOF	0.127	N.A	N.A	N.A	N.A	N.A	N.A	N.A	N.A	N.A	N.A	N.A	N.A	N.A	N.A	N.A	N.A	N.A	N.A	N.A	N.A	1.7	Stable	no reportable treatments found	yes	Somatic	MTOR	p.K1981E	Missense	0.128
TGCT-7	Seminoma	51	N/A	Seminoma		Left testicle	1	N/A	0	NO RPLND	IA	Caucasian	5.6	<2	166	KIT	p.N822K	Missense	GOF	0.3936	KRAS	N.A	Copy number gain	N.A	N.A	KDR	N.A	Copy number gain	N.A	N.A	KIT	N.A	Copy number gain	N.A	N.A	N.A	N.A	N.A	N.A	N.A	0.4	Stable	yes	yes	Germline	MUTYH	p.L420M	Missense	N.A
TGCT-8	Germ_cell_tumor	23	21	Teratoma	Teratoma with dominant somatic type malignancy composed of rhabdomyosarcoma and chondrosarcoma as well as undifferentiated spindle cell sarcoma	Interaortocaval lymph node	1	2	2	Pre chemo	IIB	Caucasian	5.9	<2.4	171	KRAS	p.G12C	Missense	GOF	0.597	N.A	N.A	N.A	N.A	N.A	N.A	N.A	N.A	N.A	N.A	N.A	N.A	N.A	N.A	N.A	N.A	N.A	N.A	N.A	N.A	3.7	Stable	yes	No reportable VUS	N.A	N.A	N.A	N.A	N.A
TGCT-9	Germ_cell_tumor	32	N/A	Seminoma 40%, Embryonal carcinoma 30%, Yolk sac tumor postpubertal type 10%, Teratoma 20%		Left testicle	1	N/A	0	NO RPLND	IA	Caucasian	26.1	<5	154	N.A	N.A	N.A	N.A	N.A	N.A	N.A	N.A	N.A	N.A	N.A	N.A	N.A	N.A	N.A	N.A	N.A	N.A	N.A	N.A	N.A	N.A	N.A	N.A	N.A	0	Stable	no reportable treatments found	No reportable VUS	N.A	N.A	N.A	N.A	N.A
TGCT-10	Germ_cell_tumor	54	N/A	Seminoma 60%, Embryonal Carcinoma 30% , Yolk Sac Tumor 10%		Left testicle	1	N/A	0	NO RPLND	IA	Caucasian	29.4	<2	186	KRAS	p.G12V	Missense	GOF	0.294	N.A	N.A	N.A	N.A	N.A	N.A	N.A	N.A	N.A	N.A	N.A	N.A	N.A	N.A	N.A	N.A	N.A	N.A	N.A	N.A	0.8	Stable	yes	yes	Germline	RET	p.R180Q	Missense	N.A
TGCT-11	Germ_cell_tumor	52	N/A	Embryonal carcinoma 90%, Seminoma 10%		Right testicle	2	N/A	1	NO RPLND	IIA	Caucasian	6.8	1	202	N.A	N.A	N.A	N.A	N.A	N.A	N.A	N.A	N.A	N.A	N.A	N.A	N.A	N.A	N.A	N.A	N.A	N.A	N.A	N.A	N.A	N.A	N.A	N.A	N.A	0.4	Stable	no reportable treatments found	yes	Somatic	NF1	p.L762M	Missense	0.139
TGCT-12	Germ_cell_tumor	40	35	Embryonal 70%, Yolk Sac 20%, Teratoma 8%, Seminoma 2%	Embryonal carcinoma	Right testicle	2	1	0	Pre chemo	IIA	Caucasian	229.9	225	223	MCL1	N.A	Copy number gain	N.A	N.A	GRIN2A	N.A	Copy number loss	N.A	N.A	N.A	N.A	N.A	N.A	N.A	N.A	N.A	N.A	N.A	N.A	N.A	N.A	N.A	N.A	N.A	0	Stable	no reportable treatments found	No reportable VUS	N.A	N.A	N.A	N.A	N.A
TGCT-13	Germ_cell_tumor	32	28	Teratoma 65%, Yolk sac tumor 30%, Embryonal carcinoma 5%	embryonal carcinoma, yolk sac tumor, and teratoma components, with occasional trophoblastic elements	Inter renal aortocaval lymph nodes	1	1	2	pre chemo	IIB	Hispanic	N/A	N/A	N/A	N.A	N.A	N.A	N.A	N.A	N.A	N.A	N.A	N.A	N.A	N.A	N.A	N.A	N.A	N.A	N.A	N.A	N.A	N.A	N.A	N.A	N.A	N.A	N.A	N.A	1.1	Stable	no reportable treatments found	yes	Somatic	KMT2D	p.R1918P	Missense	0.121
TGCT-14	Germ_cell_tumor	31	27	Embryonal carcinoma 50%, Teratoma 30%, Seminoma 10%, Yolk sac tumor 10%	Metastatic germ cell tumor (teratoma and embryonal carcinoma)	Interaortocaval lymph node	2	1	1	Post chemo	IIA	Asian	39	21	218	TP53	p.L252_I254del	Inframe_deletion	LOF	0.166	N.A	N.A	N.A	N.A	N.A	N.A	N.A	N.A	N.A	N.A	N.A	N.A	N.A	N.A	N.A	N.A	N.A	N.A	N.A	N.A	0.5	Stable	yes	No reportable VUS	N.A	N.A	N.A	N.A	N.A
TGCT-15	Metastatic_teratoma	37	36	Embryonal carcinoma with 1 to 2% Yolk sac tumor	Teratoma	Interaortocaval mass	2	2	2	Post chemo	IIB	Caucasian	4.7	<0.6	177	N.A	N.A	N.A	N.A	N.A	N.A	N.A	N.A	N.A	N.A	N.A	N.A	N.A	N.A	N.A	N.A	N.A	N.A	N.A	N.A	N.A	N.A	N.A	N.A	N.A	0.5	N.A tumor is below 30%	no reportable treatments found	yes	Somatic	ERBB2(HER2)	p.E992K	Missense	0.259
TGCT-16	Metastatic_teratoma	32	27	Embryonal carcinoma 60%, Choricoarcinoma 35%, Yolk sac 5%	Teratoma	Left iliac lymph node	2	1	2	Post chemo	IIB	Hispanic	103	379	N/A	N.A	N.A	N.A	N.A	N.A	N.A	N.A	N.A	N.A	N.A	N.A	N.A	N.A	N.A	N.A	N.A	N.A	N.A	N.A	N.A	N.A	N.A	N.A	N.A	N.A	0	Stable	no reportable treatments found	yes	Germline	BRCA2	p.F2058I	Missense	N.A
TGCT-17	Metastatic_mixed_germ_cell_tumor	25	22	Embryonal carcinoma 65% and Yolk sac tumor 35%	mixed germ cell tumor is comprising of mixture of viable embryonal, yolk sac and teratomatous component.	Paracaval lymph nodes	2	1	0	Pre chemo	IB	Caucasian	144.8	<2	148	N.A	N.A	N.A	N.A	N.A	N.A	N.A	N.A	N.A	N.A	N.A	N.A	N.A	N.A	N.A	N.A	N.A	N.A	N.A	N.A	N.A	N.A	N.A	N.A	N.A	0	N.A tumor is below 30%	no reportable treatments found	yes	Germline	BRCA2	p.Q2858K	Missense	N.A
TGCT-18	Metastatic_embryonal_carcinoma	30	24	Seminoma 50% and Embryonal carcinoma 50%	Benign	Right middle lobe of the lung (path: embryonal Ca)	1	N/A	N/A	Pre chemo	IB	Caucasian	N/A	N/A	N/A	FGFR1	N.A.	Copy number gain	N.A.	N.A.	NCOR1	p.S1943	Stop	stop LOF	0.0212	KRAS	N.A.	Copy number gain	N.A.	N.A.	ETV1	N.A.	Copy number gain	N.A.	N.A.	JUN	N.A.	Copy number gain	N.A.	N.A.	0.8	Stable	yes	yes	Somatic	NF2	p.T581I	Missense	0.2546
TGCT-19	mixed_germ_cell_tumor	27	N/A	Teratoma 90% and Seminoma 10%		Right testicle	1	N/A	0	NO RPLND	IA	Caucasian	3.2	<2	186	N.A	N.A	N.A	N.A	N.A	N.A	N.A	N.A	N.A	N.A	N.A	N.A	N.A	N.A	N.A	N.A	N.A	N.A	N.A	N.A	N.A	N.A	N.A	N.A	N.A	0	Stable	no reportable treatments found	No reportable VUS	N.A	N.A	N.A	N.A	N.A
TGCT-20	neuroendocrine_tumor	38	35	Well-differentiated neuroendocrine tumor		Left testicle	2	0	0	Pre chemo	IB	Hispanic	1.4	<2	116	N.A	N.A	N.A	N.A	N.A	N.A	N.A	N.A	N.A	N.A	N.A	N.A	N.A	N.A	N.A	N.A	N.A	N.A	N.A	N.A	N.A	N.A	N.A	N.A	N.A	0.5	Stable	no reportable treatments found	yes	Somatic	IL7R	p.G424V	Missense	0.074
TGCT-21	nonseminomatous_GCT	26	22	Embryonal Carcinoma 100%		Right testicle	1	0	1	Post Chemo	IIIC	Caucasian	524.7	7068	2090	MAP3K1	p.G331*	Stop	LOF	0.037	DDX3X	N.A	Splice region	LOF	0.049	KMT2D	p.G5189*	Stop	LOF	0.029	N.A	N.A	N.A	N.A	N.A	N.A	N.A	N.A	N.A	N.A	0	N.A tumor is below 30%	yes	No reportable VUS	N.A	N.A	N.A	N.A	N.A
TGCT-22	Teratoma	36	32	Embryonal Carcinoma 40%, teratoma 30%, Yolc sac tumor 25% , Seminoma 5%		Interaortocaval lymph node	2	2	0	post chemo	IB	Caucasian	3.6	<2	301	N.A	N.A	N.A	N.A	N.A	N.A	N.A	N.A	N.A	N.A	N.A	N.A	N.A	N.A	N.A	N.A	N.A	N.A	N.A	N.A	N.A	N.A	N.A	N.A	N.A	0	Stable	no reportable treatments found	No reportable VUS	N.A	N.A	N.A	N.A	N.A
TGCT-23	Teratoma	28	24	Choriocarcinoma 35%, Embryonal carcinoma 60%, Yolk sac tumor 5%		Periaortic lymph node	1	3	2	Post chemo	IIIB	Caucasian	N/A	14240	508	N.A	N.A	N.A	N.A	N.A	N.A	N.A	N.A	N.A	N.A	N.A	N.A	N.A	N.A	N.A	N.A	N.A	N.A	N.A	N.A	N.A	N.A	N.A	N.A	N.A	0	N.A tumor is below 30%	no reportable treatments found	No reportable VUS	N.A	N.A	N.A	N.A	N.A
TGCT-24	Teratoma	33	26	Teratoma 50%, Embryonal carcinoma 45%, Seminoma 5%, less than 1% Yolk sac tumor		Interaortocaval lymph node	1	3	3	Post chemo	IIC	Hispanic	64.3	1.03	N/A	KRAS	p.G12D	Missense	GOF	0.593	CCND2	N.A	Copy number gain	N.A	N.A	KRAS	N.A	Copy number gain	N.A	N.A	CHD4	N.A	Copy number gain	N.A	N.A	KDM5A	N.A	Copy number gain	N.A	N.A	0.8	Stable	yes	yes	Somatic	JAK3	p.R210W	Missense	0.278
TGCT-25	Teratoma	31	27	Embryonal carcinoma 40%, Yolk sac tumor 30%, Choriocarcinoma 1%, Teratoma 29%		Interaortocaval lymph node	1	2	2	Post chemo	IIB	Hispanic	N/A	N/A	N/A	KRAS	N.A	Copy number gain	N.A	N.A	N.A	N.A	N.A	N.A	N.A	N.A	N.A	N.A	N.A	N.A	N.A	N.A	N.A	N.A	N.A	N.A	N.A	N.A	N.A	N.A	0.4	Stable	yes	yes	Somatic	GRM3	p.C127Y	Missense	0.153
TGCT-26	Teratoma	60	N/A	Teratoma 100%		Right testicle	1	N/A	N/A	NO RPLND	IA	Caucasian	2.1	<2	218	ASXL1	p.E565fs	Frameshift	LOF	N.A	N.A	N.A	N.A	N.A	N.A	N.A	N.A	N.A	N.A	N.A	N.A	N.A	N.A	N.A	N.A	N.A	N.A	N.A	N.A	N.A	0.4	Stable	no reportable treatments found	yes	Germline	RET	p.E623K	Missense	N.A
TGCT-27	Teratoma	34	N/A	Yolk Sac 100%		Left testicle	2	N/A	0	NO RPLND	IB	Caucasian	46887	<2	245	FAT1	p.L1889fs	Frameshift	LOF	N.A	N.A	N.A	N.A	N.A	N.A	N.A	N.A	N.A	N.A	N.A	N.A	N.A	N.A	N.A	N.A	N.A	N.A	N.A	N.A	N.A	2.9	Stable	yes	yes	Somatic	WRN	p.Q253*	Stop	0.2827
[truncated: 23 more columns]
